# Supplementary material for: Are the shoulder joint function, stability, and mobility tests predictive of handstand execution?
Source: PLoS One. 2024 May 13;19(5):e0302922. doi: 10.1371/journal.pone.0302922 (PMC11090318; doi:10.1371/journal.pone.0302922)
Supplement: S1 File — (XLSX) [file pone.0302922.s002.xlsx]

## Sheet: Sheet1
sex	age	height	weight	sport	laterality_arm	laterality_leg	pain_%	trouble_%	full_score_%	scale_1	E_score_1	scale_2	E_score_2	scale_3	E_score_3	arm_R	UQYBTR	arm_L	UQYBTL	CKCUEST	SPT	UQYBT	AQV	E_score
M	19	161	56.3	other sports	1	1	0.36	0.1375	0.223	1	1.9	1	1.9	0	0	82.5	83.6	82	87.8	29.67	2	85.7	1	1.3
F	19	173.4	67.9	other sports	1	1	0.26	0.1125	0.169	0	2.1	0	2	0	2.1	86	77.1	85	77.6	23.33	3	77.35	0	2.1
M	20	190.5	91.8	ice hockey	1	1	0.34	0.075	0.176	0	1.9	0	2	0	2.2	95	90.2	96	86.5	30	2	88.35	0	2
M	20	183	87.9	ice hockey	1	1	0.64	0.025	0.2615	1	2.1	1	1.6	1	1.8	91	89.4	90	89.3	39.33	2	89.35	1	1.8
M	20	176.5	62.1	soccer	1	1	0.36	0.0125	0.1462	1	2.1	1	1.9	1	2	89	93.3	90.5	93.2	36.33	2	93.25	1	2
M	21	173.7	68.5	other sports games	1	1	0.4	0.0625	0.1923	0	2.1	0	2	0	2.1	89	86.9	86.5	90.9	37.33	2	88.9	0	2.1
M	20	175	57.8	athletics & running	0	0	0.52	0.1625	0.3	2	1.9	2	1.4	2	1.7	86	86.4	86	89.5	28.33	2	87.95	2	1.7
M	21	181.5	80.1	floorball	1	1	0.72	0	0.2769	1	2	1	1.8	1	1.9	90	88.1	91.5	86.7	29.33	2	87.4	1	1.9
M	20	184	71	martial arts	1	1	0.6	0.025	0.2462	1	2	1	1.8	1	1.9	92	80.1	92.5	80.7	32	2	80.4	1	1.9
M	21	181.5	78.5	other sports games	1	1	0.65	0.0625	0.2583	1	1.9	0	2	0	1.8	92.5	78.6	93	74.6	30.67	2	76.6	0	1.9
F	20	176.5	64.7	gymnastics & dancing	1	1	0	0	0	2	1.1	2	1.3	2	1.2	90.5	79.6	89.5	77.5	29.33	2	78.55	2	1.2
F	21	156.9	50	gymnastics & dancing	1	0	0	0	0	2	1.5	2	0.9	2	1	80.5	84.9	81	81.9	25.67	1	83.4	2	1.1
F	21	152.1	43.5	martial arts	1	1	0	0	0	1	1.6	1	2	2	1.8	75	84.4	77	79.2	23	1	81.8	1	1.8
F	22	173.9	66.9	fitness & strengthening	1	1	0	0	0	0	1.9	0	2	0	2	89.5	82.3	90	84.8	24.67	2	83.55	0	2
F	20	166.5	66.4	ice hockey	1	1	0	0	0	0	2.3	0	2	0	2.2	84	79	84	77	19.33	1	78	0	2.2
M	20	177	80.6	fitness & strengthening	1	1	0.02	0	0.0077	0	2	0	1.9	0	2	90.5	82.9	91	78	32	1	80.45	0	2
M	20	184	85.5	soccer	1	1	0	0.025	0.0154	1	1.3	1	1.8	1	2	95	84.2	94.5	81.8	28.33	1	83	1	1.7
M	21	174.2	65.5	soccer	1	1	0	0	0	2	1.2	2	0.8	2	1	88.5	78	89	79.8	32	1	78.9	2	1
M	20	183.4	88.8	ice hockey	1	1	0	0.025	0.0154	0	1.9	0	2	0	2	90	73.3	89.5	79	32	3	76.15	0	2
M	22	186.2	88	martial arts	1	1	0	0.0625	0.0384	3	0.3	3	0.5	3	0.4	92	72.8	92	74.3	30	3	73.55	3	0.4
F	20	166.2	61.7	athletics & running	2	2	0.28	0.0375	0.1308	0	1.4	0	2	0	2.1	81	91.4	81	87.2	29	1	89.3	0	1.8
M	19	164.5	59.7	gymnastics & dancing	1	1	0	0	0	4	0.1	4	0.1	4	0.1	82.5	78.4	84	77.8	29	3	78.1	4	0.1
M	20	185.5	86.4	floorball	2	2	0	0.0625	0.0384	0	1.9	0	2	0	1.9	93.5	88.1	93	77.4	33.33	1	82.75	0	1.9
M	23	175.9	72.3	athletics & running	1	1	0	0.1	0.0615	1	1.6	1	1.5	1	1.5	86.5	83.6	87	83.1	29	1	83.35	1	1.5
M	20	172.5	74.1	gymnastics & dancing	1	1	0.04	0.025	0.0307	2	0.3	2	1	2	1	86.5	85.9	87	88.1	29	1	87	2	0.8
M	20	178.1	73.9	martial arts	1	1	0	0.025	0.0154	1	1.9	1	2	1	2	88	85.6	89	83.5	32.33	2	84.55	1	2
M	21	189.9	91.4	soccer	1	0	0	0	0	0	2.4	0	2	0	2.2	92	78.6	92	81.2	28.67	2	79.9	0	2.2
M	22	183.9	68.8	soccer	0	0	0	0	0	0	1.8	0	2	0	2.1	92.5	79.3	93	76.7	31	2	78	0	2
M	19	179.8	68.7	fitness & strengthening	1	0	0.04	0.025	0.0307	2	1.8	1	1	1	1.6	90	80	90.5	79.2	28.33	2	79.6	1	1.5
M	20	179.9	77.2	soccer	1	1	0	0.0875	0.054	1	2.3	1	1.9	1	2.1	86.5	88.6	87.5	88	29	2	88.3	1	2.1
M	20	157.1	62.4	martial arts	1	1	0	0.0375	0.0231	1	2.2	1	1.5	1	1.8	79	90.3	81	83.5	28.33	2	86.9	1	1.8
M	21	180.7	79	fitness & strengthening	1	0	0	0.025	0.0154	4	0.1	4	0	4	0.1	93.5	85.2	94.5	85.7	28.67	2	85.45	4	0.1
M	22	179.7	65.6	soccer	1	1	0	0.025	0.0154	0	1.9	0	2	0	2	91	89	90.5	89.5	29	2	89.25	0	2
M	20	185	83.6	other sports games	0	1	0	0.0375	0.0231	1	1.6	1	2	1	1.8	95	87.7	96	86.5	22	2	87.1	1	1.8
M	20	182.5	83.6	ice hockey	1	1	0.04	0	0.0154	1	1.9	1	2	1	2	90	81.9	90	86.7	33	1	84.3	1	2
M	21	184.5	79.3	ice hockey	1	0	0.36	0.1	0.2	1	2.2	1	1.9	1	1.8	93.5	70.2	94	73.4	29	3	71.8	1	2
M	19	182.1	79.5	soccer	1	1	0.06	0.05	0.0538	1	1.4	1	1.1	1	1.2	89.5	92	90.5	88	26.33	1	90	1	1.2
M	21	182.6	70.4	other sports	1	0	0	0.025	0.0154	2	0.4	2	0.5	2	0.7	90	82.2	91	77.3	30.33	2	79.75	2	0.5
F	22	165.5	64.4	volleyball	1	1	0.02	0.0125	0.0154	1	1.6	1	2	1	1.9	81	82.7	80	80.8	27.33	2	81.75	1	1.8
F	20	162.4	62.1	other sports	1	1	0.02	0.0125	0.0154	1	1.5	1	1	1	1.3	80	91.3	81	93	25.67	1	92.15	1	1.3
F	23	160.4	70.2	fitness & strengthening	1	2	0.02	0.025	0.0231	2	0.6	2	0.3	2	0.5	78.5	87.9	80	87.1	25.33	3	87.5	2	0.5
F	20	168.6	60.8	volleyball	1	1	0	0	0	1	1.6	1	1.1	1	1.4	81.5	83.4	82	83.7	25.33	2	83.55	1	1.4
F	20	161.1	60.5	other sports	1	1	0.18	0.0375	0.0923	1	1.5	1	2	1	1.8	81	80.7	81	79.4	25	1	80.05	1	1.8
M	21	183.3	68	martial arts	1	1	0.22	0.0375	0.108	1	2	1	1.9	1	2	92	79	93	79.9	26.33	1	79.45	1	2
M	22	182.5	86.8	other sports games	1	0	0.26	0.025	0.1154	2	1.4	2	0.6	2	0.8	97	78	98	80.3	29.33	2	79.15	2	0.9
M	20	169.6	91.1	ice hockey	1	1	0.24	0	0.0923	0	2	0	2	0	2	87	82.8	87	84.7	26	2	83.75	0	2
M	20	180.1	66.2	floorball	1	1	0	0	0	0	2.1	0	2	0	2.2	91	87.2	90	90.4	27.33	2	88.8	0	2.1
M	20	179.5	74.4	floorball	1	1	0.12	0.0875	0.1	1	1.6	1	1.6	1	1.6	94	88.7	95	85.3	27	2	87	1	1.6
M	20	175.8	69.8	other sports games	1	1	0.18	0.0375	0.0923	1	1.9	1	2	1	2	88	81.1	88	84.1	25	1	82.6	1	2
M	20	171.5	73.4	other sports games	1	1	0.02	0.1125	0.0846	1	1.9	1	2	1	1.9	85	82.4	86	82.2	26.665	1	82.3	1	1.9
M	20	187.5	74	soccer	0	0	0	0.1625	0.1	0	2	0	2	0	2	93	92.8	94	82.6	27.165	1	87.7	0	2
M	19	181	68.7	soccer	1	1	0.02	0.025	0.0231	1	1.7	1	2	1	1.8	87	86.2	87	86.6	25.665	1	86.4	1	1.8
M	20	200.5	83.4	volleyball	1	1	0.18	0.125	0.1462	0	1.9	0	2	0	1.9	101	84.5	99	93.3	25.5	1	88.9	0	1.9
F	20	170	62.7	gymnastics & dancing	1	1	0.16	0	0.0615	1	1.6	1	1.4	1	1.5	85	85.1	85	85.1	21.165	2	85.1	1	1.5
F	20	163.5	62.4	fitness & strengthening	1	0	0.24	0.0375	0.1154	2	1.4	2	0.5	2	0.8	82	97.2	83	87.6	23.665	2	92.4	2	0.9
F	20	165.5	73	soccer	1	1	0	0.0375	0.0231	1	1.9	1	2	1	2	88.5	88.1	87.5	92.6	22	2	90.35	1	2
M	21	181	86.8	floorball	1	0	0.24	0.0125	0.1	1	1.9	1	2	1	1.8	92	78.6	92	80.1	26.835	2	79.35	1	1.9
F	20	166.5	71.3	athletics & running	1	0	0.28	0.0125	0.1154	1	1.9	1	2	1	2	82	87	81	86	26.5	2	86.5	1	2
F	21	165	67.9	fitness & strengthening	1	1	0.02	0.025	0.0231	1	2	1	2	1	2	83.5	90.2	84	84.5	15.665	1	87.35	1	2
M	19	172.5	63.6	other sports	1	1	0.5	0.0625	0.2308	1	1.4	1	1.4	1	1.6	88	91.7	89	89.5	27.5	1	90.6	1	1.5
F	20	167	67.3	athletics & running	1	1	0.16	0.075	0.1077	0	2.4	0	2	0	2.2	82	88.2	81	85.6	20	2	86.9	0	2.2
M	21	178	68.8	floorball	1	1	0.4	0.125	0.2308	1	2	1	2.1	1	2.2	89.5	84.2	90	84.1	24.835	2	84.15	1	2.1
M	20	179.5	66.4	gymnastics & dancing	1	1	0.12	0.05	0.0769	2	1.1	2	0.8	2	1	90	90	90	85.9	26.165	1	87.95	2	1
M	19	182	86.2	soccer	0	0	0.02	0.075	0.0538	1	1.7	1	2	1	1.9	91	91.6	92	87.3	25.5	1	89.45	1	1.9
M	21	187.5	91.6	fitness & strengthening	1	1	0.04	0	0.0154	1	1.6	1	1.3	1	1.8	97	82.8	96	79.9	26.665	1	81.35	1	1.6
M	22	202	83.4	volleyball	1	1	0.58	0.1	0.2864	1	2	1	2	1	2	101	79.9	101	79.9	21.835	2	79.9	1	2
M	20	179.5	73.3	martial arts	1	1	0.12	0.025	0.0615	2	0.6	2	0.6	2	0.8	89	87.6	90	84.8	24.835	1	86.2	2	0.7
M	20	181	83.3	martial arts	1	1	0.16	0.0625	0.1	1	1.6	1	2	1	1.8	99	75.8	99.5	77.7	25.165	1	76.75	1	1.8
M	20	174	76.3	soccer	1	0	0	0.0875	0.0538	1	1.9	1	2	1	2	87	88.5	86	93.8	22.835	3	91.15	1	2
F	21	164	70.5	volleyball	1	1	0.28	0	0.1077	3	0.3	3	0.1	3	0.3	81	86	81	87.2	22.5	1	86.6	3	0.2
M	20	185.5	83.9	gymnastics & dancing	1	1	0	0	0	4	0.3	4	0.4	4	0.4	94	90.8	93	93.9	33.165	2	92.35	4	0.4
M	19	179	72.9	soccer	1	1	0	0	0	1	1.8	1	2	1	1.9	91	89	91	86.8	29.335	2	87.9	1	1.9
M	19	175	69	soccer	1	1	0.04	0	0.0154	1	1.6	1	0.9	1	1.4	87	82	87	88.9	33.835	1	85.45	1	1.3
F	19	169.5	73.5	volleyball	1	1	0	0	0	2	1	1	1.1	2	1.3	87	92.7	86	94.6	25.665	2	93.65	2	1.1
F	20	161	51.8	undetected	1	1	0	0.0125	0.0077	1	1.5	1	2	1	1.8	78	93.6	78	87.6	22	1	90.6	1	1.8
M	20	184.5	78.5	ice hockey	1	0	0	0	0	1	1.9	1	2	1	2	92	84.4	93	83.5	28	1	83.95	1	2
F	19	164.5	55	athletics & running	2	2	0	0	0	1	1.8	1	2	1	1.9	84	96.8	86	95	22	2	95.9	1	1.9
M	19	174.5	68.6	soccer	1	0	0	0.025	0.0154	0	2.1	0	2	0	2.2	84	98.4	83	90	26.165	1	94.2	0	2.1
F	20	168.5	68.6	floorball	1	1	0	0	0	1	1.9	0	2	1	1.9	83.5	81.8	82.5	80	24.665	2	80.9	1	1.9
M	23	174.5	81.2	soccer	1	0	0	0	0	1	1.8	1	1.3	1	1.6	101	90.1	101	92.4	32.835	1	91.25	1	1.6
M	23	184	79.4	ice hockey	1	1	0.08	0	0.0308	1	1.8	1	2	1	1.9	94.5	89.6	93	94.6	31	2	92.1	1	1.9
F	20	167	73.9	gymnastics & dancing	1	0	0	0	0	4	0	4	0.1	4	0.2	84.5	90.3	84	78.6	27.165	2	84.45	4	0.1
F	19	162.5	57.3	undetected	1	0	0	0.025	0.0154	1	1.8	0	2	1	1.9	80	96.3	80	95.8	28.835	1	96.05	1	1.9
F	19	161	63.3	fitness & strengthening	1	0	0.18	0.05	0.1	2	1.2	2	1	2	1.3	79	95.8	78.5	91.7	25.165	2	93.75	2	1.2
F	19	162	67.5	fitness & strengthening	1	1	0.32	0.05	0.1538	1	1.9	1	2	1	1.9	77	89.6	80	89.6	27.335	2	89.6	1	1.9
F	19	168.5	58.8	gymnastics & dancing	1	1	0	0.025	0.0154	3	0.3	3	0.3	3	0.3	83	100	85	100.8	25.835	1	100.4	3	0.3
F	20	175	74.1	martial arts	1	0	0	0	0	1	1.3	1	1.7	1	1.6	89	86.9	88	92.4	25.665	1	89.65	1	1.5
F	19	176	63.2	martial arts	1	0	0	0.0125	0.0077	1	1.9	1	2	1	1.9	87	95	87	98.1	24.165	1	96.55	1	1.9
F	20	169	69.2	volleyball	1	1	0.38	0.025	0.1615	1	1.8	1	2	1	1.9	87	86.2	87	86.2	25.835	1	86.2	1	1.9
F	19	161.5	67	gymnastics & dancing	1	0	0	0	0	3	1	3	0.4	3	0.6	80	91.7	80	92.9	27.665	1	92.3	3	0.7
F	21	170.5	59.5	soccer	1	1	0	0	0	1	1.9	1	2	1	1.9	82	89.8	83	88	27.835	2	88.9	1	1.9
F	20	174	58.7	martial arts	2	2	0	0.0125	0.0077	1	1.8	1	2	1	1.9	86	83.7	86	77.1	29.335	2	80.4	1	1.9
M	20	184.5	75	athletics & running	0	0	0	0.0625	0.0384	1	1.8	1	2	1	2	96	77.1	97	83.2	30.335	1	80.15	1	1.9
M	19	180.5	76	martial arts	1	0	0	0	0	2	0.7	2	0.7	2	0.8	93	90.7	92	92.8	32	2	91.75	2	0.7
M	19	175.5	73.3	ice hockey	1	1	0.42	0.025	0.1769	0	2	0	2	0	2	90	89.3	90	81.5	28.835	1	85.4	0	2
M	19	190	77	undetected	1	1	0	0	0	1	1.8	1	1.3	1	1.6	98	81.6	97	83.8	28.335	1	82.7	1	1.6
M	21	175.5	73.9	other sports	1	1	0	0	0	2	0.9	1	1	1	1	91	89	90	84.8	28	1	86.9	1	1
F	19	161	51	other sports games	1	0	0	0	0	1	1.9	1	2.1	1	2	80	95.4	81	92.2	27.335	1	93.8	1	2
M	19	188	77	undetected	1	1	0	0.1125	0.0692	2	0.9	2	1	2	1	93	85.7	94	89	27.665	2	87.35	2	1
M	21	174.5	57.5	other sports	1	1	0	0	0	1	1.9	1	2	1	1.9	87	87	88	86.7	32.665	2	86.85	1	1.9
M	19	175	64.5	undetected	1	0	0	0.1625	0.1	1	1.8	1	1.3	1	1.6	90	89.6	90	84.8	29.165	1	87.2	1	1.6
M	20	182	68	soccer	1	1	0	0	0	1	2.2	1	2	1	2.2	85	90.6	86	89.9	32.335	1	90.25	1	2.1
M	22	192	87.5	undetected	1	1	0.12	0.0375	0.0692	1	1.8	1	2	1	2.4	96	83.3	95	86.3	30.5	1	84.8	1	2.1
M	20	171.5	62	soccer	1	1	0	0	0	1	1.8	1	1.2	1	1.8	85	88.6	85	90.6	32	1	89.6	1	1.6
M	20	176	80	soccer	1	0	0.14	0.0125	0.0615	1	1.8	1	2	1	2.2	89	74.5	88	77.3	33.5	2	75.9	1	2
M	21	180.5	74	fitness & strengthening	2	2	0.06	0.0125	0.0308	1	1.9	1	2	1	2	91	81.7	92	79.7	26.5	2	80.7	1	2
M	19	183	75	soccer	1	1	0	0	0	0	2.2	0	2	1	2.2	92	87	92	87.3	30.665	1	87.15	0	2.1
M	21	180	87	other sports	1	1	0.4	0.05	0.1846	1	1.7	1	2	1	1.9	96	86.5	96	88.9	32.5	1	87.7	1	1.9
M	20	189	80.5	volleyball	2	0	0	0	0	1	2.1	1	2	1	2.6	97	85.2	97	86.3	31	2	85.75	1	2.2
M	22	169	73.8	fitness & strengthening	0	1	0	0	0	1	1.4	1	1	1	1.6	84	86.5	86	84.5	25	1	85.5	1	1.3
M	19	182.5	76.8	gymnastics & dancing	1	2	0	0	0	1	1.7	1	2	1	1.9	89	94.8	89	95.1	31.835	1	94.95	1	1.9
